# Supplementary material for: The autophagy receptor NBR1 directs the clearance of photodamaged chloroplasts
Source: eLife. 2023 Apr 18;12:e86030. doi: 10.7554/eLife.86030 (PMC10156165; doi:10.7554/eLife.86030)
Supplement: Figure 2—source data 1. [file elife-86030-fig2-data1.zip]

Archive with 24 entries (21 files):
- Figure 2G-source data/
- Figure 2G-source data/atg7-NBR1-CHEMI_04212022_160240_(Chemi).tif
- __MACOSX/
- __MACOSX/Figure 2G-source data/
- __MACOSX/Figure 2G-source data/._atg7-NBR1-CHEMI_04212022_160240_(Chemi).tif
- Figure 2G-source data/atg7-TIC40-CHEMI_04212022_161834_(Chemi).tif
- __MACOSX/Figure 2G-source data/._atg7-TIC40-CHEMI_04212022_161834_(Chemi).tif
- Figure 2G-source data/.DS_Store
- __MACOSX/Figure 2G-source data/._.DS_Store
- Figure 2G-source data/WT-cFBPAse-CHEMI_04212022_160913_(Chemi).tif
- __MACOSX/Figure 2G-source data/._WT-cFBPAse-CHEMI_04212022_160913_(Chemi).tif
- Figure 2G-source data/Uncropped immunoblots used in Figure 2G.docx
- __MACOSX/Figure 2G-source data/._Uncropped immunoblots used in Figure 2G.docx
- Figure 2G-source data/WT-NBR1-CHEMI_04212022_155807_(Chemi).tif
- __MACOSX/Figure 2G-source data/._WT-NBR1-CHEMI_04212022_155807_(Chemi).tif
- Figure 2G-source data/atg7-LHCIIa-CHEMI_04212022_155132_(Chemi).tif
- __MACOSX/Figure 2G-source data/._atg7-LHCIIa-CHEMI_04212022_155132_(Chemi).tif
- Figure 2G-source data/atg7-cFBPase-CHEMI_04212022_161207_(Chemi).tif
- __MACOSX/Figure 2G-source data/._atg7-cFBPase-CHEMI_04212022_161207_(Chemi).tif
- Figure 2G-source data/WT-TIC40-CHEMI_04212022_161454_(Chemi).tif
- __MACOSX/Figure 2G-source data/._WT-TIC40-CHEMI_04212022_161454_(Chemi).tif
- Figure 2G-source data/WT-LHCIIa-CHEMI_04212022_154539_(Chemi).tif
- __MACOSX/Figure 2G-source data/._WT-LHCIIa-CHEMI_04212022_154539_(Chemi).tif
- __MACOSX/._Figure 2G-source data
