# Supplementary material for: The autophagy receptor NBR1 directs the clearance of photodamaged chloroplasts
Source: eLife. 2023 Apr 18;12:e86030. doi: 10.7554/eLife.86030 (PMC10156165; doi:10.7554/eLife.86030)
Supplement: Figure 2—figure supplement 1—source data 1. — Uncropped blots are shown in Figure 2—figure supplement 1. [file elife-86030-fig2-figsupp1-data1.zip]

Archive with 8 entries (7 files):
- Figure 2-figure supplement 1-source data/
- __MACOSX/._Figure 2-figure supplement 1-source data
- Figure 2-figure supplement 1-source data/anti-NBR1-CHEMI_05242022_111608_(Chemi).tif
- __MACOSX/Figure 2-figure supplement 1-source data/._anti-NBR1-CHEMI_05242022_111608_(Chemi).tif
- Figure 2-figure supplement 1-source data/.DS_Store
- __MACOSX/Figure 2-figure supplement 1-source data/._.DS_Store
- Figure 2-figure supplement 1-source data/Uncropped immunoblots used in Figure 2G.docx
- __MACOSX/Figure 2-figure supplement 1-source data/._Uncropped immunoblots used in Figure 2G.docx
